# Supplementary material for: In Situ Neutron Diffraction of Zn-MOF-74 Reveals Nanoconfinement-Induced Effects on Adsorbed Propene
Source: J Phys Chem C Nanomater Interfaces. 2023 Aug 16;127(33):16636–44. doi: 10.1021/acs.jpcc.3c03225 (PMC10461295; doi:10.1021/acs.jpcc.3c03225)
Supplement: Supplementary file 2 — jp3c03225_si_002.cif [file jp3c03225_si_002.cif]

data_topas_cif_out
_chemical_name_mineral Zn-MOF-74-0
_cell_length_a 25.9754(14)
_cell_length_b 25.9754(14)
_cell_length_c 6.8408(6)
_cell_angle_alpha 90
_cell_angle_beta 90
_cell_angle_gamma 120
_cell_volume 3997.2(6)
_symmetry_space_group_name_H-M R-3
loop_
	_symmetry_equiv_pos_as_xyz
	 'x, y, z '
	 '-x+y, -x, z '
	 '-y, x-y, z '
	 'y, -x+y, -z '
	 'x-y, x, -z '
	 '-x, -y, -z '
	 'x-1/3, y+1/3, z+1/3 '
	 '-x+y-1/3, -x+1/3, z+1/3 '
	 '-y-1/3, x-y+1/3, z+1/3 '
	 'y-1/3, -x+y+1/3, -z+1/3 '
	 'x-y-1/3, x+1/3, -z+1/3 '
	 '-x-1/3, -y+1/3, -z+1/3 '
	 'x+1/3, y-1/3, z-1/3 '
	 '-x+y+1/3, -x-1/3, z-1/3 '
	 '-y+1/3, x-y-1/3, z-1/3 '
	 'y+1/3, -x+y-1/3, -z-1/3 '
	 'x-y+1/3, x-1/3, -z-1/3 '
	 '-x+1/3, -y-1/3, -z-1/3 '
loop_
_atom_site_label
_atom_site_type_symbol
_atom_site_site_symmetry_multiplicity
_atom_site_fract_x
_atom_site_fract_y
_atom_site_fract_z
_atom_site_occupancy
_atom_site_B_iso_or_equiv
C1 C  18 0.4218(5) 0.4049(6) 0.2604(18) 1 2.05(8)
C2 C  18 0.4602(5) 0.4542(6) 0.1206(19) 1 2.05(8)
C3 C  18 0.5555(6) 0.5465(6) 0.0781(17) 1 2.05(8)
C4 C  18 0.5155(6) 0.4978(6) 0.1966(16) 1 2.05(8)
H4 H  18 0.5260(9) 0.4994(10) 0.351(3) 1 2.0(4)
Zn1 Zn  18 0.6170(7) 0.6463(8) 0.363(2) 1 2.5(3)
O1 O  18 0.4405(7) 0.4078(6) 0.4393(19) 1 2.27(15)
O2 O  18 0.3720(6) 0.3652(7) 0.205(2) 1 2.27(15)
O3 O  18 0.6100(6) 0.5888(6) 0.160(2) 1 2.27(15)
