# Supplementary material for: In Situ Neutron Diffraction of Zn-MOF-74 Reveals Nanoconfinement-Induced Effects on Adsorbed Propene
Source: J Phys Chem C Nanomater Interfaces. 2023 Aug 16;127(33):16636–44. doi: 10.1021/acs.jpcc.3c03225 (PMC10461295; doi:10.1021/acs.jpcc.3c03225)
Supplement: Supplementary file 3 — jp3c03225_si_003.cif [file jp3c03225_si_003.cif]

data_topas_cif_out
_chemical_name_mineral Zn-MOF-74-1
_cell_length_a 25.9747(13)
_cell_length_b 25.9747(13)
_cell_length_c 6.8420(6)
_cell_angle_alpha 90
_cell_angle_beta 90
_cell_angle_gamma 120
_cell_volume 3997.7(5)
_symmetry_space_group_name_H-M R-3
loop_
	_symmetry_equiv_pos_as_xyz
	 'x, y, z '
	 '-x+y, -x, z '
	 '-y, x-y, z '
	 'y, -x+y, -z '
	 'x-y, x, -z '
	 '-x, -y, -z '
	 'x-1/3, y+1/3, z+1/3 '
	 '-x+y-1/3, -x+1/3, z+1/3 '
	 '-y-1/3, x-y+1/3, z+1/3 '
	 'y-1/3, -x+y+1/3, -z+1/3 '
	 'x-y-1/3, x+1/3, -z+1/3 '
	 '-x-1/3, -y+1/3, -z+1/3 '
	 'x+1/3, y-1/3, z-1/3 '
	 '-x+y+1/3, -x-1/3, z-1/3 '
	 '-y+1/3, x-y-1/3, z-1/3 '
	 'y+1/3, -x+y-1/3, -z-1/3 '
	 'x-y+1/3, x-1/3, -z-1/3 '
	 '-x+1/3, -y-1/3, -z-1/3 '
loop_
_atom_site_label
_atom_site_type_symbol
_atom_site_site_symmetry_multiplicity
_atom_site_fract_x
_atom_site_fract_y
_atom_site_fract_z
_atom_site_occupancy
_atom_site_B_iso_or_equiv
Cf1	C	18	0.4228(6)	0.4064(6)	0.260(2)	1	2.84(10)
Cf2	C	18	0.4630(6)	0.4567(7)	0.123(2)	1	2.84(10)
Cf3	C	18	0.5538(7)	0.5454(7)	0.077(2)	1	2.84(10)
Cf4	C	18	0.5147(7)	0.4979(7)	0.195(2)	1	2.84(10)
Hf	H	18	0.5271(11)	0.4970(13)	0.332(4)	1	3.0(5)
Znf1	Zn	18	0.6188(7)	0.6463(8)	0.360(2)	1	3.0(3)
Of1	O	18	0.4415(7)	0.4068(7)	0.437(2)	1	2.73(17)
Of2	O	18	0.3717(7)	0.3652(7)	0.204(3)	1	2.73(17)
Of3	O	18	0.6072(7)	0.5883(7)	0.163(2)	1	2.73(17)
Cp1(1)	C	18	0.40(3)		0.67(6)		0.04(9)		0.0130(18)	5(3)
Cp1(2)	C	18	0.387(18)	0.68(3)		0.22(9)		0.0130(18)	5(3)
Cp1(3)	C	18	0.325(17)	0.636(15)	0.29(5)		0.0130(18)	5(3)
Dp1(1)	D	18	0.45(3)		0.70(8)		0.99(14)	0.0130(18)	1.0(12)
Dp1(2)	D	18	0.37(4)		0.64(7)		0.94(6)		0.0130(18)	1.0(12)
Dp1(3)	D	18	0.42(3)		0.71(3)		0.32(14)	0.0130(18)	1.0(12)
Dp1(4)	D	18	0.30(3)		0.60(2)		0.17(7)		0.0130(18)	1.0(12)
Dp1(5)	D	18	0.33(2)		0.61(2)		0.42(7)		0.0130(18)	1.0(12)
Dp1(6)	D	18	0.30(3)		0.66(3)		0.33(7)		0.0130(18)	1.0(12)
Cp2(1)	C	18	0.691(5)	0.151(5)	0.828(11)	0.074(5)	5(3)
Cp2(2)	C	18	0.660(4)	0.157(4)	0.682(9)	0.074(5)	5(3)
Cp2(3)	C	18	0.690(3)	0.183(3)	0.492(9)	0.074(5)	5(3)
Dp2(1)	D	18	0.669(7)	0.131(7)	0.968(12)	0.074(5)	1.0(12)
Dp2(2)	D	18	0.739(6)	0.166(6)	0.807(14)	0.074(5)	1.0(12)
Dp2(3)	D	18	0.613(4)	0.142(6)	0.703(11)	0.074(5)	1.0(12)
Dp2(4)	D	18	0.737(3)	0.195(4)	0.499(10)	0.074(5)	1.0(12)
Dp2(5)	D	18	0.667(3)	0.150(3)	0.372(10)	0.074(5)	1.0(12)
Dp2(6)	D	18	0.687(4)	0.224(3)	0.462(12)	0.074(5)	1.0(12)
