# Supplementary material for: In Situ Neutron Diffraction of Zn-MOF-74 Reveals Nanoconfinement-Induced Effects on Adsorbed Propene
Source: J Phys Chem C Nanomater Interfaces. 2023 Aug 16;127(33):16636–44. doi: 10.1021/acs.jpcc.3c03225 (PMC10461295; doi:10.1021/acs.jpcc.3c03225)
Supplement: Supplementary file 4 — jp3c03225_si_004.cif [file jp3c03225_si_004.cif]

data_topas_cif_out
_chemical_name_mineral Zn-MOF-74-2
_cell_length_a 25.973(2)
_cell_length_b 25.973(2)
_cell_length_c 6.8440(9)
_cell_angle_alpha 90
_cell_angle_beta 90
_cell_angle_gamma 120
_cell_volume 3998.3(8)
_symmetry_space_group_name_H-M R-3
loop_
	_symmetry_equiv_pos_as_xyz
	 'x, y, z '
	 '-x+y, -x, z '
	 '-y, x-y, z '
	 'y, -x+y, -z '
	 'x-y, x, -z '
	 '-x, -y, -z '
	 'x-1/3, y+1/3, z+1/3 '
	 '-x+y-1/3, -x+1/3, z+1/3 '
	 '-y-1/3, x-y+1/3, z+1/3 '
	 'y-1/3, -x+y+1/3, -z+1/3 '
	 'x-y-1/3, x+1/3, -z+1/3 '
	 '-x-1/3, -y+1/3, -z+1/3 '
	 'x+1/3, y-1/3, z-1/3 '
	 '-x+y+1/3, -x-1/3, z-1/3 '
	 '-y+1/3, x-y-1/3, z-1/3 '
	 'y+1/3, -x+y-1/3, -z-1/3 '
	 'x-y+1/3, x-1/3, -z-1/3 '
	 '-x+1/3, -y-1/3, -z-1/3 '
loop_
_atom_site_label
_atom_site_type_symbol
_atom_site_site_symmetry_multiplicity
_atom_site_fract_x
_atom_site_fract_y
_atom_site_fract_z
_atom_site_occupancy
_atom_site_B_iso_or_equiv
Cf1	C	18	0.4232(9)	0.4081(9)	0.263(3)	1	3.00(14)
Cf2	C	18	0.4658(9)	0.4591(10)	0.116(3)	1	3.00(14)
Cf3	C	18	0.5508(10)	0.5424(9)	0.073(3)	1	3.00(14)
Cf4	C	18	0.5128(10)	0.4970(10)	0.189(3)	1	3.00(14)
Hf	H	18	0.5326(14)	0.4971(17)	0.333(6)	1	3.0(7)
Znf1	Zn	18	0.6205(10)	0.6466(11)	0.357(3)	1	3.0(5)
Of1	O	18	0.4430(10)	0.4087(9)	0.439(3)	1	3.0(3)
Of2	O	18	0.3718(9)	0.3643(10)	0.209(4)	1	3.0(3)
Of3	O	18	0.6065(9)	0.5869(10)	0.165(4)	1	3.0(3)
Cp1(1)	C	18	0.40(2)		0.65(3)		0.03(10)	0.035(3)	5.0(16)
Cp1(2)	C	18	0.370(11)	0.647(19)	0.19(8)		0.035(3)	5.0(16)
Cp1(3)	C	18	0.307(9)	0.634(9)	0.18(4)		0.035(3)	5.0(16)
Dp1(1)	D	18	0.45(2)		0.66(4)		0.04(15)	0.035(3)	5.0(13)
Dp1(2)	D	18	0.38(3)		0.64(3)		0.89(8)		0.035(3)	5.0(13)
Dp1(3)	D	18	0.391(17)	0.65(3)		0.34(10)	0.035(3)	5.0(13)
Dp1(4)	D	18	0.293(17)	0.629(15)	0.02(5)		0.035(3)	5.0(13)
Dp1(5)	D	18	0.277(13)	0.592(11)	0.26(6)		0.035(3)	5.0(13)
Dp1(6)	D	18	0.303(18)	0.671(12)	0.25(5)		0.035(3)	5.0(13)
Cp2(1)	C	18	0.682(5)	0.146(5)	0.840(10)	0.188(6)	5.0(16)
Cp2(2)	C	18	0.650(3)	0.150(3)	0.695(7)	0.188(6)	5.0(16)
Cp2(3)	C	18	0.680(2)	0.183(2)	0.511(6)	0.188(6)	5.0(16)
Dp2(1)	D	18	0.660(7)	0.122(6)	0.975(11)	0.188(6)	5.0(13)
Dp2(2)	D	18	0.730(5)	0.167(6)	0.826(13)	0.188(6)	5.0(13)
Dp2(3)	D	18	0.601(3)	0.129(5)	0.709(10)	0.188(6)	5.0(13)
Dp2(4)	D	18	0.729(2)	0.201(3)	0.524(8)	0.188(6)	5.0(13)
Dp2(5)	D	18	0.662(3)	0.152(3)	0.385(7)	0.188(6)	5.0(13)
Dp2(6)	D	18	0.671(4)	0.220(3)	0.489(11)	0.188(6)	5.0(13)
