# Supplementary material for: In Situ Neutron Diffraction of Zn-MOF-74 Reveals Nanoconfinement-Induced Effects on Adsorbed Propene
Source: J Phys Chem C Nanomater Interfaces. 2023 Aug 16;127(33):16636–44. doi: 10.1021/acs.jpcc.3c03225 (PMC10461295; doi:10.1021/acs.jpcc.3c03225)
Supplement: Supplementary file 5 — jp3c03225_si_005.cif [file jp3c03225_si_005.cif]

data_topas_cif_out
_chemical_name_mineral Zn-MOF-74-4
_cell_length_a 25.931(2)
_cell_length_b 25.931(2)
_cell_length_c 6.9049(11)
_cell_angle_alpha 90
_cell_angle_beta 90
_cell_angle_gamma 120
_cell_volume 4020.9(9)
_symmetry_space_group_name_H-M R-3
loop_
	_symmetry_equiv_pos_as_xyz
	 'x, y, z '
	 '-x+y, -x, z '
	 '-y, x-y, z '
	 'y, -x+y, -z '
	 'x-y, x, -z '
	 '-x, -y, -z '
	 'x-1/3, y+1/3, z+1/3 '
	 '-x+y-1/3, -x+1/3, z+1/3 '
	 '-y-1/3, x-y+1/3, z+1/3 '
	 'y-1/3, -x+y+1/3, -z+1/3 '
	 'x-y-1/3, x+1/3, -z+1/3 '
	 '-x-1/3, -y+1/3, -z+1/3 '
	 'x+1/3, y-1/3, z-1/3 '
	 '-x+y+1/3, -x-1/3, z-1/3 '
	 '-y+1/3, x-y-1/3, z-1/3 '
	 'y+1/3, -x+y-1/3, -z-1/3 '
	 'x-y+1/3, x-1/3, -z-1/3 '
	 '-x+1/3, -y-1/3, -z-1/3 '
loop_
_atom_site_label
_atom_site_type_symbol
_atom_site_site_symmetry_multiplicity
_atom_site_fract_x
_atom_site_fract_y
_atom_site_fract_z
_atom_site_occupancy
_atom_site_B_iso_or_equiv
Cf1	C	18	0.4241(11)	0.4083(12)	0.258(4)	1	2.84(19)
Cf2	C	18	0.4627(11)	0.4540(13)	0.114(4)	1	2.84(19)
Cf3	C	18	0.5485(11)	0.5433(11)	0.078(4)	1	2.84(19)
Cf4	C	18	0.5150(13)	0.4974(12)	0.197(3)	1	2.84(19)
Hf	H	18	0.5284(19)	0.496(2)	0.344(7)	1	2.9(9)
Znf1	Zn	18	0.6093(13)	0.6467(12)	0.376(4)	1	3.0(6)
Of1	O	18	0.4388(13)	0.4070(13)	0.441(4)	1	3.0(4)
Of2	O	18	0.3750(12)	0.3623(11)	0.186(4)	1	3.0(4)
Of3	O	18	0.6052(12)	0.5922(12)	0.166(4)	1	3.0(4)
Cp1(1)	C	18	0.290(3)	0.439(3)	0.204(17)	0.283(12)	5.0(7)
Cp1(2)	C	18	0.345(3)	0.483(3)	0.173(9)	0.283(12)	5.0(7)
Cp1(3)	C	18	0.3813(17)	0.5220(18)	0.338(6)	0.283(12)	5.0(7)
Dp1(1)	D	18	0.263(5)	0.410(5)	0.08(2)		0.283(12)	5.0(5)
Dp1(2)	D	18	0.270(2)	0.431(3)	0.35(2)		0.283(12)	5.0(5)
Dp1(3)	D	18	0.365(5)	0.491(4)	0.027(7)	0.283(12)	5.0(5)
Dp1(4)	D	18	0.354(3)	0.507(2)	0.474(7)	0.283(12)	5.0(5)
Dp1(5)	D	18	0.422(2)	0.519(3)	0.357(9)	0.283(12)	5.0(5)
Dp1(6)	D	18	0.394(2)	0.5691(19)	0.307(8)	0.283(12)	5.0(5)
Cp2(1)	C	18	0.609(3)	0.137(2)	0.709(6)	0.325(12)	5.0(7)
Cp2(2)	C	18	0.595(2)	0.139(2)	0.524(6)	0.325(12)	5.0(7)
Cp2(3)	C	18	0.6427(18)	0.1720(13)	0.378(5)	0.325(12)	5.0(7)
Dp2(1)	D	18	0.574(4)	0.113(3)	0.817(7)	0.325(12)	5.0(5)
Dp2(2)	D	18	0.656(4)	0.161(3)	0.754(6)	0.325(12)	5.0(5)
Dp2(3)	D	18	0.548(2)	0.115(3)	0.479(8)	0.325(12)	5.0(5)
Dp2(4)	D	18	0.6869(19)	0.193(2)	0.450(6)	0.325(12)	5.0(5)
Dp2(5)	D	18	0.640(2)	0.1407(16)	0.263(6)	0.325(12)	5.0(5)
Dp2(6)	D	18	0.636(3)	0.2075(18)	0.311(7)	0.325(12)	5.0(5)
Cp3(1)	C	18	0.201(2)	0.210(3)	0.540(5)	0.497(16)	5.0(7)
Cp3(2)	C	18	0.2011(12)	0.176(2)	0.394(4)	0.497(16)	5.0(7)
Cp3(3)	C	18	0.1606(9)	0.1636(11)	0.225(3)	0.497(16)	5.0(7)
Dp3(1)	D	18	0.231(2)	0.220(4)	0.665(5)	0.497(16)	5.0(5)
Dp3(2)	D	18	0.171(3)	0.229(2)	0.535(7)	0.497(16)	5.0(5)
Dp3(3)	D	18	0.231(2)	0.158(4)	0.400(5)	0.497(16)	5.0(5)
Dp3(4)	D	18	0.1338(18)	0.1859(19)	0.246(4)	0.497(16)	5.0(5)
Dp3(5)	D	18	0.1876(11)	0.1807(16)	0.090(4)	0.497(16)	5.0(5)
Dp3(6)	D	18	0.1302(17)	0.1147(12)	0.212(5)	0.497(16)	5.0(5)
