# Supplementary material for: In Situ Neutron Diffraction of Zn-MOF-74 Reveals Nanoconfinement-Induced Effects on Adsorbed Propene
Source: J Phys Chem C Nanomater Interfaces. 2023 Aug 16;127(33):16636–44. doi: 10.1021/acs.jpcc.3c03225 (PMC10461295; doi:10.1021/acs.jpcc.3c03225)
Supplement: Supplementary file 6 — jp3c03225_si_006.cif [file jp3c03225_si_006.cif]

data_topas_cif_out
_chemical_name_mineral Zn-MOF-74-6
_cell_length_a 25.9279(15)
_cell_length_b 25.9279(15)
_cell_length_c 6.9093(7)
_cell_angle_alpha 90
_cell_angle_beta 90
_cell_angle_gamma 120
_cell_volume 4022.5(6)
_symmetry_space_group_name_H-M R-3
loop_
	_symmetry_equiv_pos_as_xyz
	 'x, y, z '
	 '-x+y, -x, z '
	 '-y, x-y, z '
	 'y, -x+y, -z '
	 'x-y, x, -z '
	 '-x, -y, -z '
	 'x-1/3, y+1/3, z+1/3 '
	 '-x+y-1/3, -x+1/3, z+1/3 '
	 '-y-1/3, x-y+1/3, z+1/3 '
	 'y-1/3, -x+y+1/3, -z+1/3 '
	 'x-y-1/3, x+1/3, -z+1/3 '
	 '-x-1/3, -y+1/3, -z+1/3 '
	 'x+1/3, y-1/3, z-1/3 '
	 '-x+y+1/3, -x-1/3, z-1/3 '
	 '-y+1/3, x-y-1/3, z-1/3 '
	 'y+1/3, -x+y-1/3, -z-1/3 '
	 'x-y+1/3, x-1/3, -z-1/3 '
	 '-x+1/3, -y-1/3, -z-1/3 '
loop_
_atom_site_label
_atom_site_type_symbol
_atom_site_site_symmetry_multiplicity
_atom_site_fract_x
_atom_site_fract_y
_atom_site_fract_z
_atom_site_occupancy
_atom_site_B_iso_or_equiv
Cf1	C	18	0.4207(8)	0.4034(9)	0.248(3)	1	2.57(13)
Cf2	C	18	0.4642(9)	0.4529(10)	0.120(2)	1	2.57(13)
Cf3	C	18	0.5561(9)	0.5478(8)	0.086(3)	1	2.57(13)
Cf4	C	18	0.5154(9)	0.4994(8)	0.193(2)	1	2.57(13)
Hf	H	18	0.5204(15)	0.4944(17)	0.342(5)	1	3.0(6)
Znf1	Zn	18	0.6156(10)	0.6491(11)	0.358(3)	1	3.0(4)
Of1	O	18	0.4354(11)	0.4058(11)	0.438(3)	1	3.0(2)
Of2	O	18	0.3741(10)	0.3622(10)	0.188(3)	1	3.0(2)
Of3	O	18	0.6092(10)	0.5935(10)	0.165(3)	1	3.0(2)
Cp1(1)	C	18	0.307(7)	0.478(8)	0.111(19)	0.134(12)	5.0(6)
Cp1(2)	C	18	0.363(6)	0.511(5)	0.171(10)	0.134(12)	5.0(6)
Cp1(3)	C	18	0.377(3)	0.518(4)	0.383(9)	0.134(12)	5.0(6)
Dp1(1)	D	18	0.297(10)	0.472(10)	6.95(2)		0.134(12)	5.0(5)
Dp1(2)	D	18	0.270(5)	0.457(8)	0.22(3)		0.134(12)	5.0(5)
Dp1(3)	D	18	0.399(8)	0.532(7)	0.065(11)	0.134(12)	5.0(5)
Dp1(4)	D	18	0.334(4)	0.494(5)	0.467(14)	0.134(12)	5.0(5)
Dp1(5)	D	18	0.406(5)	0.500(5)	0.420(12)	0.134(12)	5.0(5)
Dp1(6)	D	18	0.399(5)	0.567(4)	0.420(13)	0.134(12)	5.0(5)
Cp2(1)	C	18	0.667(4)	0.144(4)	0.731(8)	0.266(12)	5.0(6)
Cp2(2)	C	18	0.631(3)	0.150(3)	0.606(5)	0.266(12)	5.0(6)
Cp2(3)	C	18	0.653(2)	0.1770(16)	0.411(5)	0.266(12)	5.0(6)
Dp2(1)	D	18	0.650(5)	0.124(5)	0.874(9)	0.266(12)	5.0(5)
Dp2(2)	D	18	0.714(4)	0.160(4)	0.692(10)	0.266(12)	5.0(5)
Dp2(3)	D	18	0.584(3)	0.134(4)	0.646(7)	0.266(12)	5.0(5)
Dp2(4)	D	18	0.701(2)	0.190(2)	0.398(6)	0.266(12)	5.0(5)
Dp2(5)	D	18	0.627(2)	0.1441(19)	0.296(6)	0.266(12)	5.0(5)
Dp2(6)	D	18	0.649(3)	0.217(2)	0.395(8)	0.266(12)	5.0(5)
Cp3(1)	C	18	0.580(10)	0.366(13)	0.09(3)		0.074(4)	5.0(6)
Cp3(2)	C	18	0.634(9)	0.375(10)	0.044(19)	0.074(4)	5.0(6)
Cp3(3)	C	18	0.647(7)	0.365(6)	0.841(17)	0.074(4)	5.0(6)
Dp3(1)	D	18	0.570(13)	0.373(17)	0.24(4)		0.074(4)	5.0(5)
Dp3(2)	D	18	0.545(9)	0.351(13)	0.98(4)		0.074(4)	5.0(5)
Dp3(3)	D	18	0.669(11)	0.390(13)	0.155(18)	0.074(4)	5.0(5)
Dp3(4)	D	18	0.606(8)	0.350(8)	0.75(2)		0.074(4)	5.0(5)
Dp3(5)	D	18	0.684(8)	0.407(7)	0.78(2)		0.074(4)	5.0(5)
Dp3(6)	D	18	0.660(9)	0.330(7)	0.84(3)		0.074(4)	5.0(5)
Cp4(1)	C	18	0.2015(15)	0.203(2)	0.530(4)	0.525(16)	5.0(6)
Cp4(2)	C	18	0.1991(10)	0.1690(19)	0.381(3)	0.525(16)	5.0(6)
Cp4(3)	C	18	0.1560(8)	0.1569(10)	0.219(3)	0.525(16)	5.0(6)
Dp4(1)	D	18	0.2332(17)	0.212(3)	0.649(4)	0.525(16)	5.0(5)
Dp4(2)	D	18	0.172(2)	0.222(2)	0.535(5)	0.525(16)	5.0(5)
Dp4(3)	D	18	0.2287(16)	0.150(3)	0.376(4)	0.525(16)	5.0(5)
Dp4(4)	D	18	0.1301(14)	0.1797(15)	0.249(3)	0.525(16)	5.0(5)
Dp4(5)	D	18	0.1809(10)	0.1740(12)	0.081(3)	0.525(16)	5.0(5)
Dp4(6)	D	18	0.1250(13)	0.1081(10)	0.207(4)	0.525(16)	5.0(5)
