# Supplementary material for: In Situ Neutron Diffraction of Zn-MOF-74 Reveals Nanoconfinement-Induced Effects on Adsorbed Propene
Source: J Phys Chem C Nanomater Interfaces. 2023 Aug 16;127(33):16636–44. doi: 10.1021/acs.jpcc.3c03225 (PMC10461295; doi:10.1021/acs.jpcc.3c03225)
Supplement: Supplementary file 7 — jp3c03225_si_007.cif [file jp3c03225_si_007.cif]

data_topas_cif_out
_chemical_name_mineral Zn-MOF-74-8
_cell_length_a 25.9610(13)
_cell_length_b 25.9610(13)
_cell_length_c 6.9204(6)
_cell_angle_alpha 90
_cell_angle_beta 90
_cell_angle_gamma 120
_cell_volume 4039.3(5)
_symmetry_space_group_name_H-M R-3
loop_
	_symmetry_equiv_pos_as_xyz
	 'x, y, z '
	 '-x+y, -x, z '
	 '-y, x-y, z '
	 'y, -x+y, -z '
	 'x-y, x, -z '
	 '-x, -y, -z '
	 'x-1/3, y+1/3, z+1/3 '
	 '-x+y-1/3, -x+1/3, z+1/3 '
	 '-y-1/3, x-y+1/3, z+1/3 '
	 'y-1/3, -x+y+1/3, -z+1/3 '
	 'x-y-1/3, x+1/3, -z+1/3 '
	 '-x-1/3, -y+1/3, -z+1/3 '
	 'x+1/3, y-1/3, z-1/3 '
	 '-x+y+1/3, -x-1/3, z-1/3 '
	 '-y+1/3, x-y-1/3, z-1/3 '
	 'y+1/3, -x+y-1/3, -z-1/3 '
	 'x-y+1/3, x-1/3, -z-1/3 '
	 '-x+1/3, -y-1/3, -z-1/3 '
loop_
_atom_site_label
_atom_site_type_symbol
_atom_site_site_symmetry_multiplicity
_atom_site_fract_x
_atom_site_fract_y
_atom_site_fract_z
_atom_site_occupancy
_atom_site_B_iso_or_equiv
Cf1	C	18	0.4215(7)	0.4039(8)	0.250(2)	1	1.96(11)
Cf2	C	18	0.4609(7)	0.4532(7)	0.124(2)	1	1.96(11)
Cf3	C	18	0.5555(8)	0.5463(7)	0.076(2)	1	1.96(11)
Cf4	C	18	0.5176(7)	0.4988(7)	0.200(2)	1	1.96(11)
Hf	H	18	0.5230(11)	0.4996(12)	0.348(4)	1	1.6(5)
Znf1	Zn	18	0.6159(9)	0.6485(10)	0.374(3)	1	3.0(4)
Of1	O	18	0.4356(9)	0.4081(10)	0.431(2)	1	2.3(2)
Of2	O	18	0.3747(8)	0.3621(8)	0.194(3)	1	2.3(2)
Of3	O	18	0.6056(8)	0.5884(8)	0.163(3)	1	2.3(2)
Cp1(1)	C	18	0.308(3)	0.472(2)	0.097(5)	0.351(12)	5.0(5)
Cp1(2)	C	18	0.359(2)	0.4996(17)	0.195(3)	0.351(12)	5.0(5)
Cp1(3)	C	18	0.3587(14)	0.5025(12)	0.411(3)	0.351(12)	5.0(5)
Dp1(1)	D	18	0.309(4)	0.470(3)	6.938(5)	0.351(12)	5.0(4)
Dp1(2)	D	18	0.266(2)	0.452(3)	0.175(8)	0.351(12)	5.0(4)
Dp1(3)	D	18	0.402(3)	0.520(2)	0.117(5)	0.351(12)	5.0(4)
Dp1(4)	D	18	0.3119(14)	0.4794(17)	0.463(5)	0.351(12)	5.0(4)
Dp1(5)	D	18	0.3823(18)	0.4803(17)	0.473(4)	0.351(12)	5.0(4)
Dp1(6)	D	18	0.3814(18)	0.5498(13)	0.458(4)	0.351(12)	5.0(4)
Cp2(1)	C	18	0.662(3)	0.144(3)	0.751(6)	0.322(12)	5.0(5)
Cp2(2)	C	18	0.625(2)	0.1460(18)	0.620(4)	0.322(12)	5.0(5)
Cp2(3)	C	18	0.6484(14)	0.1725(13)	0.425(4)	0.322(12)	5.0(5)
Dp2(1)	D	18	0.646(4)	0.125(3)	0.894(6)	0.322(12)	5.0(4)
Dp2(2)	D	18	0.710(3)	0.162(3)	0.715(7)	0.322(12)	5.0(4)
Dp2(3)	D	18	0.578(2)	0.128(3)	0.656(5)	0.322(12)	5.0(4)
Dp2(4)	D	18	0.6968(15)	0.1881(19)	0.416(5)	0.322(12)	5.0(4)
Dp2(5)	D	18	0.6243(17)	0.1383(15)	0.312(4)	0.322(12)	5.0(4)
Dp2(6)	D	18	0.641(2)	0.2108(16)	0.402(6)	0.322(12)	5.0(4)
Cp3(1)	C	18	0.5746(19)	0.375(3)	0.192(6)	0.280(5)	5.0(5)
Cp3(2)	C	18	0.6216(17)	0.368(2)	0.165(3)	0.280(5)	5.0(5)
Cp3(3)	C	18	0.6397(13)	0.3625(14)	0.964(3)	0.280(5)	5.0(5)
Dp3(1)	D	18	0.561(3)	0.380(4)	0.340(7)	0.280(5)	5.0(4)
Dp3(2)	D	18	0.5492(18)	0.377(3)	0.067(7)	0.280(5)	5.0(4)
Dp3(3)	D	18	0.647(2)	0.367(3)	0.290(3)	0.280(5)	5.0(4)
Dp3(4)	D	18	0.6090(14)	0.3652(18)	0.858(4)	0.280(5)	5.0(4)
Dp3(5)	D	18	0.6859(13)	0.3991(16)	0.937(5)	0.280(5)	5.0(4)
Dp3(6)	D	18	0.6378(16)	0.3189(15)	0.949(5)	0.280(5)	5.0(4)
Cp4(1)	C	18	0.196(3)	0.207(4)	0.546(6)	0.297(15)	5.0(5)
Cp4(2)	C	18	0.2011(16)	0.177(3)	0.396(5)	0.297(15)	5.0(5)
Cp4(3)	C	18	0.1609(13)	0.1629(14)	0.225(4)	0.297(15)	5.0(5)
Dp4(1)	D	18	0.226(3)	0.217(5)	0.672(7)	0.297(15)	5.0(4)
Dp4(2)	D	18	0.163(4)	0.221(3)	0.544(8)	0.297(15)	5.0(4)
Dp4(3)	D	18	0.234(2)	0.163(5)	0.398(6)	0.297(15)	5.0(4)
Dp4(4)	D	18	0.130(2)	0.181(2)	0.250(6)	0.297(15)	5.0(4)
Dp4(5)	D	18	0.1882(15)	0.1838(19)	0.094(5)	0.297(15)	5.0(4)
Dp4(6)	D	18	0.134(2)	0.1139(14)	0.205(7)	0.297(15)	5.0(4)
