# Supplementary material for: In Situ Neutron Diffraction of Zn-MOF-74 Reveals Nanoconfinement-Induced Effects on Adsorbed Propene
Source: J Phys Chem C Nanomater Interfaces. 2023 Aug 16;127(33):16636–44. doi: 10.1021/acs.jpcc.3c03225 (PMC10461295; doi:10.1021/acs.jpcc.3c03225)
Supplement: Supplementary file 8 — jp3c03225_si_008.cif [file jp3c03225_si_008.cif]

data_topas_cif_out
_chemical_name_mineral Zn-MOF-74_1K
_cell_length_a 25.8956(15)
_cell_length_b 25.8956(15)
_cell_length_c 6.9200(6)
_cell_angle_alpha 90
_cell_angle_beta 90
_cell_angle_gamma 120
_cell_volume 4018.7(6)
_symmetry_space_group_name_H-M R-3
loop_
	_symmetry_equiv_pos_as_xyz
	 'x, y, z '
	 '-x+y, -x, z '
	 '-y, x-y, z '
	 'y, -x+y, -z '
	 'x-y, x, -z '
	 '-x, -y, -z '
	 'x-1/3, y+1/3, z+1/3 '
	 '-x+y-1/3, -x+1/3, z+1/3 '
	 '-y-1/3, x-y+1/3, z+1/3 '
	 'y-1/3, -x+y+1/3, -z+1/3 '
	 'x-y-1/3, x+1/3, -z+1/3 '
	 '-x-1/3, -y+1/3, -z+1/3 '
	 'x+1/3, y-1/3, z-1/3 '
	 '-x+y+1/3, -x-1/3, z-1/3 '
	 '-y+1/3, x-y-1/3, z-1/3 '
	 'y+1/3, -x+y-1/3, -z-1/3 '
	 'x-y+1/3, x-1/3, -z-1/3 '
	 '-x+1/3, -y-1/3, -z-1/3 '
loop_
_atom_site_label
_atom_site_type_symbol
_atom_site_site_symmetry_multiplicity
_atom_site_fract_x
_atom_site_fract_y
_atom_site_fract_z
_atom_site_occupancy
_atom_site_B_iso_or_equiv
Cf1	C	18	0.4219(7)	0.4055(8)	0.253(2)	1	1.52(11)
Cf2	C	18	0.4594(8)	0.4502(9)	0.122(2)	1	1.52(11)
Cf3	C	18	0.5528(8)	0.5444(8)	0.072(2)	1	1.52(11)
Cf4	C	18	0.5131(8)	0.4971(8)	0.191(2)	1	1.52(11)
Hf	H	18	0.5235(18)	0.500(2)	0.329(6)	1	4.1(8)
Znf	Zn	18	0.6153(9)	0.6423(11)	0.356(3)	1	1.8(4)
Of1	O	18	0.4374(9)	0.4076(9)	0.437(3)	1	1.8(2)
Of2	O	18	0.3720(9)	0.3607(9)	0.184(3)	1	1.8(2)
Of3	O	18	0.6134(9)	0.5947(9)	0.170(3)	1	1.8(2)
Cp1(1)	C	18	0.2002(13)	0.1969(12)	0.516(4)	0.880(11)	3.7(3)
Cp1(2)	C	18	0.1923(12)	0.1686(13)	0.359(4)	0.880(11)	3.7(3)
Cp1(3)	C	18	0.1548(13)	0.1603(14)	0.180(4)	0.880(11)	3.7(3)
Dp1(1)	D	18	0.2244(13)	0.2017(14)	0.642(5)	0.880(11)	5.0(3)
Dp1(2)	D	18	0.1722(14)	0.2156(13)	0.529(4)	0.880(11)	5.0(3)
Dp1(3)	D	18	0.2182(14)	0.1483(14)	0.370(4)	0.880(11)	5.0(3)
Dp1(4)	D	18	0.1250(13)	0.1799(15)	0.185(5)	0.880(11)	5.0(3)
Dp1(5)	D	18	0.1873(15)	0.1685(13)	0.064(4)	0.880(11)	5.0(3)
Dp1(6)	D	18	0.1212(13)	0.1107(15)	0.160(5)	0.880(11)	5.0(3)
Cp2(1)	C	18	0.385(6)	0.557(6)	0.47(2)		0.162(5)	3.7(3)
Cp2(2)	C	18	0.375(5)	0.603(5)	0.470(11)	0.162(5)	3.7(3)
Cp2(3)	C	18	0.368(3)	0.628(3)	0.283(8)	0.162(5)	3.7(3)
Dp2(1)	D	18	0.389(8)	0.539(8)	0.61(3)		0.162(5)	5.0(3)
Dp2(2)	D	18	0.388(7)	0.538(5)	0.33(3)		0.162(5)	5.0(3)
Dp2(3)	D	18	0.371(5)	0.623(6)	0.608(8)	0.162(5)	5.0(3)
Dp2(4)	D	18	0.373(4)	0.603(3)	0.161(11)	0.162(5)	5.0(3)
Dp2(5)	D	18	0.324(4)	0.625(4)	0.276(11)	0.162(5)	5.0(3)
Dp2(6)	D	18	0.404(4)	0.676(3)	0.272(11)	0.162(5)	5.0(3)
